# Supplementary material for: Genetic Insights into the Economic Toll of Cell Line Misidentification: A Comprehensive Review
Source: Med Sci (Basel). 2026 Jan 5;14(1):25. doi: 10.3390/medsci14010025 (PMC12821653; doi:10.3390/medsci14010025)
Supplement: Supplementary file 1 [file medsci-14-00025-s001.zip]

Archive with 1 entries (1 files):
- medsci-4034697-supplementary.pdf
